# Supplementary material for: Multiplex Analysis to Unravel the Mode of Antifungal Activity of the Plant Defensin HsAFP1 in Single Yeast Cells
Source: Int J Mol Sci. 2022 Jan 28;23(3):1515. doi: 10.3390/ijms23031515 (PMC8836000; doi:10.3390/ijms23031515)
Supplement: Supplementary file 1 [file ijms-23-01515-s001.zip]

Archive with 3 entries (3 files):
- ijms-1548240-supplementary.pdf
- Supplementary video S1 Video of exemplary time series of yeast cells treated with 50 μgmL HsAFP1 stained with DHE to evaluate the induction of reactive oxygen species.avi
- Supplementary video S2 Video of exemplary time series of yeast cells treated with 50 μgmL HsAFP1 stained with SYTOX to evaluate the induction of membrane permeabilization.avi
